# Supplementary material for: ASXL1 mutations predict inferior molecular response to nilotinib treatment in chronic myeloid leukemia
Source: Leukemia. 2022 Jul 28;36(9):2242–9. doi: 10.1038/s41375-022-01648-4 (PMC9417980; doi:10.1038/s41375-022-01648-4)
Supplement: Supplementary file 1 — Supplementary Table 1 [file 41375_2022_1648_MOESM1_ESM.xlsx]

## Sheet: Clinical data
					NGS mutation at diagnosis				NGS mutation at follow-up						BCR::ABL1 mutation at follow-up
Pat #	Sex	Age at diagnosis	Transcript type	EUTOS risk group	NGS mutation	Nucleotide change	Amino acid change	Confirmed somatic	Eradication	Persistence	Emergence	Nucleotide change	Amino acid change	Confirmed somatic	(Sanger sequencing)
1	Female	64	b3a2	Low risk	DNMT3A	591C>A	Y197X	yes	DNMT3A
2	Female	31	b3a2	Low risk
3	Male	51	b2a2	Low risk
4	Female	47	b3a2	High risk	ASXL1	1772dupA	Y591X	yes	ASXL1
5	Male	43	b2a2	Low risk
6	Male	48	b2a2	Low risk
7	Male	31	b3a2	Low risk
8	Male	72	b3a2	Low risk							TET2	4011_4023delTAAGAAACTTGCA	K1338LfsX21	yes
9	Male	23	b2a2	Low risk
10	Female	30	b2a2	Low risk
11	Female	59	b3a2	Low risk	BCOR	4376A>G	N1459S	yes	BCOR		TET2	1852C>T	Q618X
12	Female	53	b3a2	Low risk
13	Male	36	b2a2	Low risk
14	Male	59	b2a2	Low risk	DNMT3A	2357C>G	S786X	yes		DNMT3A
15	Male	34	b2a2	Low risk
16	Male	55	b2a2	Low risk
17	Male	26	b3a2	Low risk	ASXL1	3188dupA	S1064EfsX23	yes	ASXL1
18	Female	52	b2a2, b3a2	Low risk
19	Female	65	b3a2	Low risk							DNMT3A, IKZF1	526T>C, 1201G>A	W176R, E401K
20	Female	40	b3a2	Low risk	ASXL1	2077C>T	R693X	yes	ASXL1
21	Female	45	b2a2, b3a2	High risk	ASXL1	2324T>G	L775X		ASXL1		ASXL1, STAG2	2077C>T, 2563dupA	R693X, I855NfsX2
22	Female	27	b3a2	High risk
23	Male	65	b3a2	Low risk
24	Male	57	b3a2	Low risk	ASXL1	2269C>T	Q757X	yes	ASXL1
25	Female	55	b2a2	Low risk
26	Male	54	b3a2	Low risk	ASXL1	2254delG	A752LfsX20	yes	ASXL1
27	Male	24	b2a2	Low risk	ASXL1	3202C>T	R1068X	yes	ASXL1
28	Male	64	b2a2	Low risk
29	Female	65	b2a2	Low risk
30	Male	38	b3a2	Low risk
31	Female	60	b3a2	Low risk	DNMT3A	2086C>T	Q696X	yes		DNMT3A
32	Male	55	b3a2	Low risk	IKZF1	203delT	C203VfsX14	yes	IKZF1
33	Female	71	b3a2	Low risk	DNMT3A	2230_2232delAAG	K744del	yes		DNMT3A
34	Male	64	b2a2	Low risk
35	Female	60	b2a2	Low risk
36	Male	43	b3a2	High risk	ASXL1, ASXL1	3115C>T, 1900_1922delAGAGAGGCGGCCACCACTGCCAT	Q1039X, E635RfsX15		ASXL1, ASXL1
37	Female	74	b2a2, b3a2	Low risk
38	Male	40	b2a2	Low risk
39	Male	43	b3a2	Low risk
40	Female	79	b2a2, b3a2	Low risk
41	Female	36	b2a2	Low risk
42	Male	24	b3a2	Low risk	U2AF1	467G>A	R156H		U2AF1
43	Male	52	b2a2	Low risk
44	Female	46	b3a2	High risk
45	Female	39	b2a2, b3a2	Low risk
46	Female	35	b2a2	Low risk
47	Male	73	b2a2	Low risk							TP53	593_595delAAG	E198del
48	Male	44	b3a2	Low risk
49	Male	72	b2a2	Low risk
50	Male	44	b3a2	Low risk
51	Male	54	b3a2	Low risk
52	Female	54	b2a2	Low risk
53	Male	58	b2a2, b3a2	High risk
54	Male	57	b2a2	Low risk
55	Male	31	b2a2, b3a2	Low risk
56	Male	31	b3a2	Low risk
57	Male	46	b3a2	Low risk
58	Male	46	b2a2	High risk	ASXL1	2324T>G	L775X		ASXL1
59	Male	32	b2a2, b3a2	Low risk							BCOR	3764A>G	E1255G
60	Female	53	b2a2, b3a2	Low risk
61	Female	59	b3a2	Low risk
62	Female	43	b3a2	Low risk
63	Male	51	b2a2	Low risk
64	Female	37	b3a2	High risk
65	Male	62	b2a2, b3a2	Low risk
66	Male	42	b3a2	Low risk	CALR, FBXW7	1191_1199delTGAGGAGGA, 1394G>A	E398_D400del, R465H		FBXW7	CALR
67	Male	51	b2a2, b3a2	Low risk	ASXL1	2548G>T	E850X		ASXL1
68	Male	47	b2a2	Low risk
69	Male	64	b2a2	Low risk
70	Male	45	b3a2	Low risk	IKZF1	427C>T	R143W		IKZF1
71	Male	47	b2a2, b3a2	Low risk	ASXL1	2568C>A	C856X		ASXL1		DNMT3A	1584C>A	Y528X
72	Male	36	b3a2	Low risk
73	Male	31	b3a2	Low risk
74	Male	53	b3a2	Low risk	ASXL1	2077C>T	R693X		ASXL1
75	Male	37	b2a2, b3a2	Low risk
76	Male	49	b2a2, b3a2	Low risk							JAK2	1849G>T	V617F
77	Female	61	b3a2	Low risk	CUX1	3274dupA	I1092NfsX14		CUX1
78	Male	38	b2a2, b3a2	Low risk
79	Male	62	b3a2	Low risk
80	Male	73	b2a2	Low risk
81	Male	64	b3a2	Low risk
82	Male	21	b2a2	Low risk
83	Female	23	b3a2	High risk
84	Male	28	b3a2	High risk
85	Female	40	b2a2	Low risk							IKZF1	1175A>G	N392S
86	Male	74	b2a2	Low risk
87	Male	65	b2a2, b3a2	Low risk							DNMT3A	886G>T	V296L
88	Male	56	b3a2	Low risk							DNMT3A	745C>T	Q249X
89	Male	38	b2a2	Low risk							STAG2	776G>A	R259Q
90	Male	61	b2a2	Low risk							DNMT3A	2644C>A	R882S
91	Male	38	b3a2	Low risk
92	Female	50	b2a2, b3a2	Low risk
93	Male	75	b2a2	Low risk
94	Female	43	b3a2	Low risk
95	Male	54	b3a2	Low risk											M278I (month 36)
96	Female	58	b3a2	Low risk
97	Female	52	b3a2	Low risk	DNMT3A	2389A>G	N797D			DNMT3A
98	Female	76	b3a2	Low risk
99	Female	44	b3a2	Low risk
100	Male	63	b2a2, b3a2	Low risk
101	Male	30	b3a2	Low risk					NGS NOT CARRIED OUT FOR FOLLOW UP SAMPLES
102	Male	53	b2a2	Low risk					NGS NOT CARRIED OUT FOR FOLLOW UP SAMPLES
103	Female	48	b3a2	Low risk					NGS NOT CARRIED OUT FOR FOLLOW UP SAMPLES
104	Male	68	b3a2	Low risk					NGS NOT CARRIED OUT FOR FOLLOW UP SAMPLES
105	Female	35	b3a2	Low risk					NGS NOT CARRIED OUT FOR FOLLOW UP SAMPLES
106	Female	51	b2a2	Low risk					NGS NOT CARRIED OUT FOR FOLLOW UP SAMPLES
107	Female	36	b2a2	Low risk					NGS NOT CARRIED OUT FOR FOLLOW UP SAMPLES
108	Female	49	b3a2	Low risk					NGS NOT CARRIED OUT FOR FOLLOW UP SAMPLES
109	Female	41	b3a2	Low risk					NGS NOT CARRIED OUT FOR FOLLOW UP SAMPLES
110	Male	30	b2a2, b3a2	Low risk					NGS NOT CARRIED OUT FOR FOLLOW UP SAMPLES
111	Male	59	b2a2	Low risk					NGS NOT CARRIED OUT FOR FOLLOW UP SAMPLES
112	Male	36	b2a2	Low risk					NGS NOT CARRIED OUT FOR FOLLOW UP SAMPLES
113	Female	63	b2a2	Low risk					NGS NOT CARRIED OUT FOR FOLLOW UP SAMPLES
114	Male	33	b2a2	Low risk					NGS NOT CARRIED OUT FOR FOLLOW UP SAMPLES
115	Male	55	b3a2	High risk					NGS NOT CARRIED OUT FOR FOLLOW UP SAMPLES
116	Male	19	b2a2, b3a2	Low risk	WT1	736C>G, 737dupG	R246GfsX19		NGS NOT CARRIED OUT FOR FOLLOW UP SAMPLES
117	Male	49	b2a2, b3a2	Low risk					NGS NOT CARRIED OUT FOR FOLLOW UP SAMPLES
118	Female	64	b2a2	Low risk	GATA2	1391G>T	S464I		NGS NOT CARRIED OUT FOR FOLLOW UP SAMPLES
119	Female	44	b2a2, b3a2	Low risk					NGS NOT CARRIED OUT FOR FOLLOW UP SAMPLES
120	Male	25	b2a2, b3a2	Low risk	BCORL1	1181delC	P394LfsX24		NGS NOT CARRIED OUT FOR FOLLOW UP SAMPLES
121	Female	72	b2a2	Low risk					NGS NOT CARRIED OUT FOR FOLLOW UP SAMPLES
122	Male	36	b2a2, b3a2	High risk	ASXL1	4135A>T	K1379X		NGS NOT CARRIED OUT FOR FOLLOW UP SAMPLES
123	Male	78	b3a2	Low risk	SMC3	1181G>A	W394X		NGS NOT CARRIED OUT FOR FOLLOW UP SAMPLES
124	Male	38	b2a2	Low risk					NGS NOT CARRIED OUT FOR FOLLOW UP SAMPLES
125	Female	20	b3a2	Low risk					NGS NOT CARRIED OUT FOR FOLLOW UP SAMPLES
126	Male	56	b3a2	Low risk					NGS NOT CARRIED OUT FOR FOLLOW UP SAMPLES
127	Male	36	b2a2	Low risk					NGS NOT CARRIED OUT FOR FOLLOW UP SAMPLES
128	Male	67	b3a2	Low risk					NGS NOT CARRIED OUT FOR FOLLOW UP SAMPLES
129	Female	67	b2a2, b3a2	Low risk	BCORL1	3895C>T	R1299X		NGS NOT CARRIED OUT FOR FOLLOW UP SAMPLES
130	Male	46	b2a2	Low risk	TET2	4473G>T	K1491N		NGS NOT CARRIED OUT FOR FOLLOW UP SAMPLES
131	Male	39	b3a2	High risk					NGS NOT CARRIED OUT FOR FOLLOW UP SAMPLES
132	Male	41	b3a2	Low risk					NGS NOT CARRIED OUT FOR FOLLOW UP SAMPLES
133	Male	25	b2a2	Low risk					NGS NOT CARRIED OUT FOR FOLLOW UP SAMPLES
134	Male	55	b2a2	Low risk					NGS NOT CARRIED OUT FOR FOLLOW UP SAMPLES
135	Female	45	b3a2	Low risk					NGS NOT CARRIED OUT FOR FOLLOW UP SAMPLES
136	Male	46	b3a2	Low risk	CBL	1380_1382dupTGA	D460dup		NGS NOT CARRIED OUT FOR FOLLOW UP SAMPLES
137	Female	55	b3a2	Low risk	KDM6A	2331T>A	N777K		NGS NOT CARRIED OUT FOR FOLLOW UP SAMPLES
138	Male	73	b3a2	Low risk					NGS NOT CARRIED OUT FOR FOLLOW UP SAMPLES
139	Male	77	b2a2, b3a2	Low risk					NGS NOT CARRIED OUT FOR FOLLOW UP SAMPLES
140	Male	70	b2a2	Low risk					NGS NOT CARRIED OUT FOR FOLLOW UP SAMPLES
141	Male	41	b3a2	High risk					NGS NOT CARRIED OUT FOR FOLLOW UP SAMPLES
142	Male	44	b2a2, b3a2	Low risk					NGS NOT CARRIED OUT FOR FOLLOW UP SAMPLES
143	Female	44	b3a2	Low risk	BCOR	188G>A	R63K		NGS NOT CARRIED OUT FOR FOLLOW UP SAMPLES
144	Male	32	b3a2	Low risk					NGS NOT CARRIED OUT FOR FOLLOW UP SAMPLES
145	Male	31	b2a2	Low risk					NGS NOT CARRIED OUT FOR FOLLOW UP SAMPLES
146	Female	73	b2a2, b3a2	Low risk					NGS NOT CARRIED OUT FOR FOLLOW UP SAMPLES
147	Male	34	b2a2	Low risk	BCORL1	4659delC	G1554VfsX76		NGS NOT CARRIED OUT FOR FOLLOW UP SAMPLES
148	Female	54	b2a2	Low risk	BCORL1	3466dupC	Q1156PfsX60		NGS NOT CARRIED OUT FOR FOLLOW UP SAMPLES
149	Male	41	b3a2	Low risk					NGS NOT CARRIED OUT FOR FOLLOW UP SAMPLES
150	Male	18	b2a2	Low risk					NGS NOT CARRIED OUT FOR FOLLOW UP SAMPLES
151	Female	57	b3a2	Low risk					NGS NOT CARRIED OUT FOR FOLLOW UP SAMPLES
152	Female	68	b2a2	Low risk	ASXL1	3313A>T	N1105Y		NGS NOT CARRIED OUT FOR FOLLOW UP SAMPLES
153	Male	46	b2a2	Low risk					NGS NOT CARRIED OUT FOR FOLLOW UP SAMPLES
154	Female	59	b3a2	Low risk					NGS NOT CARRIED OUT FOR FOLLOW UP SAMPLES
155	Male	35	b3a2	Low risk					NGS NOT CARRIED OUT FOR FOLLOW UP SAMPLES
156	Male	56	b2a2	Low risk	TET2	5885C>T	P1962L		NGS NOT CARRIED OUT FOR FOLLOW UP SAMPLES
157	Female	70	b3a2	Low risk					NGS NOT CARRIED OUT FOR FOLLOW UP SAMPLES
158	Female	55	b2a2	Low risk					NGS NOT CARRIED OUT FOR FOLLOW UP SAMPLES
159	Female	73	b2a2	Low risk	RUNX1, ATRX, PHF6	496C>T, 6647A>T, 964T>A	R166X, D2216V, Y322N		NGS NOT CARRIED OUT FOR FOLLOW UP SAMPLES						Y253H (month 12)
160	Male	64	b2a2	Low risk	CBLB	1184C>A	S395Y		NGS NOT CARRIED OUT FOR FOLLOW UP SAMPLES
161	Female	64	b2a2	Low risk					NGS NOT CARRIED OUT FOR FOLLOW UP SAMPLES
162	Male	52	b3a2	High risk					NGS NOT CARRIED OUT FOR FOLLOW UP SAMPLES
163	Male	72	b3a2	Low risk					NGS NOT CARRIED OUT FOR FOLLOW UP SAMPLES
164	Female	53	b3a2	Low risk					NGS NOT CARRIED OUT FOR FOLLOW UP SAMPLES
165	Male	65	b2a2, b3a2	Low risk					NGS NOT CARRIED OUT FOR FOLLOW UP SAMPLES
166	Female	74	b2a2	Low risk					NGS NOT CARRIED OUT FOR FOLLOW UP SAMPLES
167	Male	38	b2a2, b3a2	Low risk					NGS NOT CARRIED OUT FOR FOLLOW UP SAMPLES
168	Male	48	b2a2	Low risk					NGS NOT CARRIED OUT FOR FOLLOW UP SAMPLES
169	Male	51	b2a2, b3a2	Low risk					NGS NOT CARRIED OUT FOR FOLLOW UP SAMPLES
170	Female	62	b2a2	High risk					NGS NOT CARRIED OUT FOR FOLLOW UP SAMPLES
171	Female	22	b2a2	Low risk	RUNX1, GNAS	593A>C, 2530C>T	D198A, R844C		NGS NOT CARRIED OUT FOR FOLLOW UP SAMPLES
172	Female	63	b2a2, b3a2	Low risk					NGS NOT CARRIED OUT FOR FOLLOW UP SAMPLES
173	Female	56	b3a2	Low risk					NGS NOT CARRIED OUT FOR FOLLOW UP SAMPLES
174	Male	47	b2a2	Low risk					NGS NOT CARRIED OUT FOR FOLLOW UP SAMPLES
175	Male	70	b3a2	Low risk					NGS NOT CARRIED OUT FOR FOLLOW UP SAMPLES
176	Male	68	b3a2	Low risk					NGS NOT CARRIED OUT FOR FOLLOW UP SAMPLES
177	Female	48	b3a2	Low risk	ASXL1, BCOR	2142_2143delCA, 4936delC	R715SfsX2, L1646SfsX28		NGS NOT CARRIED OUT FOR FOLLOW UP SAMPLES
178	Female	45	b3a2	Low risk					NGS NOT CARRIED OUT FOR FOLLOW UP SAMPLES
179	Male	71	b3a2	Low risk	RUNX1	649G>A	G217R		NGS NOT CARRIED OUT FOR FOLLOW UP SAMPLES
180	Male	62	b3a2	Low risk	ASXL1, TET2	2593G>T, 5896C>T	E865X, R1966C		NGS NOT CARRIED OUT FOR FOLLOW UP SAMPLES
181	Male	55	b2a2	Low risk	RUNX1	287delA	N96TfsX26		NGS NOT CARRIED OUT FOR FOLLOW UP SAMPLES
182	Female	67	b3a2	Low risk	GATA2	121C>G	P41A		NGS NOT CARRIED OUT FOR FOLLOW UP SAMPLES
183	Male	35	b2a2	High risk	ASXL1	1900_1922delAGAGAGGCGGCCACCACTGCCAT	E635RfsX15		NGS NOT CARRIED OUT FOR FOLLOW UP SAMPLES
184	Female	56	b2a2, b3a2	Low risk					NGS NOT CARRIED OUT FOR FOLLOW UP SAMPLES
185	Male	30	b2a2	Low risk					NGS NOT CARRIED OUT FOR FOLLOW UP SAMPLES
186	Male	49	b3a2	Low risk					NGS NOT CARRIED OUT FOR FOLLOW UP SAMPLES
187	Male	73	b2a2	Low risk					NGS NOT CARRIED OUT FOR FOLLOW UP SAMPLES
188	Female	65	b2a2	Low risk					NGS NOT CARRIED OUT FOR FOLLOW UP SAMPLES
189	Male	53	b3a2	Low risk					NGS NOT CARRIED OUT FOR FOLLOW UP SAMPLES
190	Male	56	b2a2	Low risk	TET2	4393C>T	R1465X		NGS NOT CARRIED OUT FOR FOLLOW UP SAMPLES
191	Female	56	b2a2, b3a2	Low risk					NGS NOT CARRIED OUT FOR FOLLOW UP SAMPLES
192	Male	57	b3a2	Low risk					NGS NOT CARRIED OUT FOR FOLLOW UP SAMPLES
193	Male	57	b2a2	Low risk					NGS NOT CARRIED OUT FOR FOLLOW UP SAMPLES
194	Male	54	b3a2	Low risk	ASXL1	2077C>T	R693X		NGS NOT CARRIED OUT FOR FOLLOW UP SAMPLES						E255K (month 12+18)
195	Male	63	b2a2	Low risk					NGS NOT CARRIED OUT FOR FOLLOW UP SAMPLES
196	Female	58	b3a2	Low risk					NGS NOT CARRIED OUT FOR FOLLOW UP SAMPLES
197	Female	51	b2a2	Low risk	JAK2	1809G>C	K603N		NGS NOT CARRIED OUT FOR FOLLOW UP SAMPLES
198	Male	28	b2a2	High risk					NGS NOT CARRIED OUT FOR FOLLOW UP SAMPLES
199	Male	28	b2a2, b3a2	Low risk					NGS NOT CARRIED OUT FOR FOLLOW UP SAMPLES
200	Female	66	b3a2	Low risk					NGS NOT CARRIED OUT FOR FOLLOW UP SAMPLES
201	Male	51	b3a2	Low risk					NGS NOT CARRIED OUT FOR FOLLOW UP SAMPLES
202	Female	61	b3a2	Low risk	TET2	749_773delATGCCATTAACAGTCAGGCTACTAA	N250MfsX35		NGS NOT CARRIED OUT FOR FOLLOW UP SAMPLES
203	Male	74	b3a2	Low risk					NGS NOT CARRIED OUT FOR FOLLOW UP SAMPLES
204	Female	65	b2a2	Low risk					NGS NOT CARRIED OUT FOR FOLLOW UP SAMPLES
205	Male	26	b2a2	Low risk					NGS NOT CARRIED OUT FOR FOLLOW UP SAMPLES
206	Female	35	b3a2	Low risk					NGS NOT CARRIED OUT FOR FOLLOW UP SAMPLES
207	Female	70	b3a2	Low risk					NGS NOT CARRIED OUT FOR FOLLOW UP SAMPLES
208	Male	58	b3a2	Low risk					NGS NOT CARRIED OUT FOR FOLLOW UP SAMPLES
209	Male	52	b3a2	Low risk					NGS NOT CARRIED OUT FOR FOLLOW UP SAMPLES
210	Male	44	b2a2	Low risk					NGS NOT CARRIED OUT FOR FOLLOW UP SAMPLES
211	Male	51	b3a2	Low risk					NGS NOT CARRIED OUT FOR FOLLOW UP SAMPLES
212	Male	29	b3a2	Low risk	ASXL1	1730C>A	S577X		NGS NOT CARRIED OUT FOR FOLLOW UP SAMPLES
213	Male	63	b2a2, b3a2	Low risk	BCORL1	1555G>C	V519L		NGS NOT CARRIED OUT FOR FOLLOW UP SAMPLES
214	Female	54	b2a2	Low risk					NGS NOT CARRIED OUT FOR FOLLOW UP SAMPLES
215	Male	31	b2a2	Low risk					NGS NOT CARRIED OUT FOR FOLLOW UP SAMPLES
216	Male	55	b2a2	Low risk					NGS NOT CARRIED OUT FOR FOLLOW UP SAMPLES
217	Female	67	b2a2	Low risk					NGS NOT CARRIED OUT FOR FOLLOW UP SAMPLES
218	Male	64	b2a2	Low risk					NGS NOT CARRIED OUT FOR FOLLOW UP SAMPLES
219	Female	51	b2a2	Low risk					NGS NOT CARRIED OUT FOR FOLLOW UP SAMPLES
220	Male	66	b3a2	Low risk					NGS NOT CARRIED OUT FOR FOLLOW UP SAMPLES
221	Male	59	b2a2	Low risk					NGS NOT CARRIED OUT FOR FOLLOW UP SAMPLES
222	Male	57	b2a2	High risk	ASXL1	1927G>T	G643W		NGS NOT CARRIED OUT FOR FOLLOW UP SAMPLES
Supplementary Table 1: Clinical parameters and mutation status for 222 CML patients

## Sheet: Genomic data
																	1					2				3				4					5				6					7					8
																	0	12	24	36	BS	0	12	24	36	0	12	24	36	0	12	24	34	BS	0	12	24	36	0	12	24	36	BS	0	12	24	36	BS	0
Gene	Variant	HGVSc	HGVSp	Chromosome	Coordinate	Transcript	Consequence	Population Frequency [%]	COSMIC ID	dbSNP ID	CADD score (v1.3)	GERP score	PolyPhen-2	SIFT	Mutation Taster	FATHMM
Considered somatic
At diagnosis
ASXL1	TCACCACTGCCATAGAGAGGCGGC>TCACCACTGCCATAGAGAGGCGGC/T	1900_1922delAGAGAGGCGGCCACCACTGCCAT	E635RfsX15	20	31022402	NM_015338.5	frameshift_variant	0	COSV60102280	rs766433101
ASXL1	CCA>CCA/C	2142_2143delCA	R715SfsX2	20	31022656	NM_015338.5	frameshift_variant	0		rs1292051498
ASXL1	TG>TG/T	2254delG	A752LfsX20	20	31022768	NM_015338.5	frameshift_variant	0	COSM133575
ASXL1	C>C/CA	3188dupA	S1064EfsX23	20	31023702	NM_015338.5	frameshift_variant	0	COSM4385705, COSM4385706
BCOR	AG>AG/A	4936delC	L1646SfsX28	X	39913178	NM_001123385.1	frameshift_variant	0	not displayed in ensembl
BCORL1	GC>GC/G	1181delC	P394LfsX24	X	129147925	NM_021946.4	frameshift_variant	0	not displayed in ensembl
BCORL1	A>A/AC	3466dupC	Q1156PfsX60	X	129154979	NM_021946.4	frameshift_variant	0	not displayed in ensembl
BCORL1	TC>TC/T	4659delC	G1554VfsX76	X	129184729	NM_021946.4	frameshift_variant	0	not displayed in ensembl
CUX1	C>C/CA	3274dupA	I1092NfsX14	7	101870756	NM_001202543.1	frameshift_variant	0	not displayed in ensembl
IKZF1	AT>AT/A	203delT	C203VfsX14	7	50455059	NM_006060.4_dupl12	frameshift_variant	0	not displayed in ensembl
RUNX1	GT>GT/G	287delA	N96TfsX26	21	36259203	NM_001754.4	frameshift_variant	0	not displayed in ensembl
WT1	T>T/TC, G>G/C	737dupG, 736C>G	R246GfsX19	11	32413576, 32413578	NM_024426.4	frameshift_variant	0	not displayed in ensembl
TET2	ATAAATGCCATTAACAGTCAGGCTAC>ATAAATGCCATTAACAGTCAGGCTAC/A	749_773delATGCCATTAACAGTCAGGCTACTAA	N250MfsX35	4	106155844	NM_001127208.2	frameshift_variant	0	not displayed in ensembl
ASXL1	C>C/A	1730C>A	S577X	20	31022245	NM_015338.5	stop_gained	0	COSM126561
ASXL1	T>T/TA	1772dupA	Y591X	20	31022286	NM_015338.5	stop_gained	0	COSM36166	rs762036456																				6.6	0	0	0	0
ASXL1	C>C/T	2077C>T	R693X	20	31022592	NM_015338.5	stop_gained	0	COSM4169684, COSM51388	rs373221034
ASXL1	C>C/T	2269C>T	Q757X	20	31022784	NM_015338.5	stop_gained	0	COSM7208197	rs779078826
ASXL1	T>T/G	2324T>G	L775X	20	31022839	NM_015338.5	stop_gained	0	COSM52930	rs752263134
ASXL1	G>G/T	2548G>T	E850X	20	31023063	NM_015338.5	stop_gained	0	COSM1155828	rs914002110
ASXL1	C>C/A	2568C>A	C856X	20	31023083	NM_015338.5	stop_gained	0		rs140851370
ASXL1	G>G/T	2593G>T	E865X	20	31023108	NM_015338.5	stop_gained	0	COSM1025730
ASXL1	C>C/T	3115C>T	Q1039X	20	31023630	NM_015338.5	stop_gained	0	COSV60113093	rs1221031683
ASXL1	C>C/T	3202C>T	R1068X	20	31023717	NM_015338.5	stop_gained	0	COSM5762833, COSM41715	rs764651405
ASXL1	A>A/T	4135A>T	K1379X	20	31024650	NM_015338.5	stop_gained	0
BCORL1	C>C/T	3895C>T	R1299X	X	129159171	NM_021946.4	stop_gained	0	not displayed in ensembl
DNMT3A	G>G/T	591C>A	Y197X	2	25497858	NM_175629.2	stop_gained	0	not displayed in ensembl								46.8	0	0	0	0
DNMT3A	G>G/A	2086C>T	Q696X	2	25463596	NM_175629.2	stop_gained	0		rs750325978
DNMT3A	G>G/C	2357C>G	S786X	2	25462050	NM_175629.2	stop_gained	0		rs962973415
RUNX1	G>G/A	496C>T	R166X	21	36252866	NM_001754.4	stop_gained	0	COSM24769	rs759068561
SMC3	G>G/A	1181G>A	W394X	10	112344030	NM_005445.3	stop_gained	0	not displayed in ensembl
TET2	C>C/T	4393C>T	R1465X	4	106193931	NM_001127208.2	stop_gained	0	COSM42016
CALR	TGAGGATGAG>TGAGGATGAG/T	1191_1199delTGAGGAGGA	E398_D400del	19	13054649	NM_004343.3	inframe_deletion	0.32		rs550353351
CBL	T>T/TATG	1380_1382dupTGA	D460dup	11	119149355	NM_004343.3	inframe_insertion	0	COSM4669520	rs397507494
DNMT3A	CCTT>CCTT/C	2230_2232delAAG	K744del	2	25463260	NM_175629.2	inframe_deletion	0	not displayed in ensembl
ASXL1	G>G/T	1927G>T	G643W	20	31022442	NM_015338.5	missense_variant	0		rs773395454	31	5.55	D	D	D	T
ASXL1	A>A/T	3313A>T	N1105Y	20	31023828	NM_015338.5	missense_variant	0		rs764696313	23.2	4.1	D	D	D	T
ATRX	T>T/A	6647A>T	D2216V	X	76812974	NM_000489.3	missense_variant	0			29.2	5.56	P	D	D	D
BCOR	C>C/T	188G>A	R63K	X	39934411	NM_001123385.1	missense_variant	0	COSM4385360:COSM4385361	rs751977474	23.1	5.08	D	D	D	T
BCOR	T>T/C	4376A>G	N1459S	X	39921444	NM_001123385.1	missense_variant	0.03	COSM1651089, COSM403987, COSM4389714	rs199538037	25.2	2.38	P	D	D	T
BCORL1	G>G/C	1555G>C	V519L	X	129148303	NM_021946.4	missense_variant	0	not displayed in ensembl		24.4	5.53	D	D	D	T
CBLB	G>G/T	1184C>A	S395Y	3	105452872	NM_004343.3B	missense_variant	0			25.3	5.38	D	D	D	T
DNMT3A	T>T/C	2389A>G	N797D	2	25462018	NM_175629.2	missense_variant	0	COSM133717	rs755013083	26.8	5.64	D	D	D	D
FBXW7	C>C/T	1394G>A	R465H	4	153249384	NM_033632.3	missense_variant	0	COSM1149856, COSM117308, COSM117309, COSM117310, COSM22965	rs1057519895	27.1	6.05	D	D	D	T
GATA2	G>G/C	121C>G	P41A	3	128205754	NM_032638.4	missense_variant	0		rs143590990	23	4.6	D	T	D	D
GATA2	C>C/A	1391G>T	S464I	3	128199914	NM_032638.4	missense_variant	0		rs770949428	27.6	4.77	D	D	D	D
GNAS	C>C/T	2530C>T	R844C	20	57484420	NM_080425.2	missense_variant	0	COSM123397:COSM1757313:COSM27887:COSM27899	rs11554273	35	4.53	D	D	D	D
IKZF1	C>C/T	427C>T	R143W	7	50450243	NM_006060.4_dupl12	missense_variant	0	COSM4754992	rs757521297	31	5.19	D	D	D	T
JAK2	G>G/C	1809G>C	K603N	9	5073730	NM_004972.3	missense_variant	0		rs771269665	24.2	3.66	B	D	D	D
KDM6A	T>T/A	2331T>A	N777K	X	44929231	NM_021140.2	missense_variant	0		rs148434372	25.9	5.08	D	D	D	D
PHF6	G>G/A	964T>A	Y322N	21	36252866	NM_032458.2	missense_variant	0			36	0.25	D	D	D	D
RUNX1	T>T/G	593A>C	D198A	21	36231791	NM_001754.4	missense_variant	0	COSM24799:COSM36059:COSM4169677:COSM4816274		28.5	5.12	D	D	D	D
RUNX1	C>C/T	649G>A	G217R	21	36206863	NM_001754.4	missense_variant	0		rs749004431	25.1	4.87	D	D	D	D
TET2	G>G/T	4473G>T	K1491N	4	106194011	NM_001127208.2	missense_variant	0	COSM4383948		28.3	3.79	D	D	D	T
TET2	C>C/T	5885C>T	P1962L	4	106197552	NM_001127208.2	missense_variant	0	COSM87192	rs200971953	23.8	4.67	D	D	D	T
TET2	C>C/T	5896C>T	R1966C	4	106197563	NM_001127208.2	missense_variant	0		rs745668941	29.3	4.62	D	D	D	T
U2AF1	C>C/T	467G>A	R156H	21	44514780	NM_006758.2	missense_variant	0	COSM1235014, COSM1235015	rs769567889	25.8	5.01	P	D	D	T
Follow up
STAG2	T>T/TA	2563dupA	I855NfsX2	X	123210207	NM_001042749.1	frameshift_variant	0	not displayed in ensembl
TET2	TATAAGAAACTTGC>TATAAGAAACTTGC/T	4011_4023delTAAGAAACTTGCA	K1338LfsX21	4	106182970	NM_001127208.2	frameshift_variant	0	not displayed in ensembl																																								0
DNMT3A	G>G/A	745C>T	Q249X	2	25471016	NM_175629.2	stop_gained	0	COSM6987092, COSM6987091	rs759747476
DNMT3A	G>G/T	1584C>A	Y528X	2	25467492	NM_175629.2	stop_gained	0	not displayed in ensembl
TET2	C>C/T	1852C>T	Q618X	4	106156951	NM_001127208.2	stop_gained	0	not displayed in ensembl
TP53	CCTT>CCTT/C	593_595delAAG	E198del	17	7578253	NM_000546.5	inframe_deletion	0	not displayed in ensembl
BCOR	T>T/C	3764A>G	E1255G	X	39922944	NM_001123385.1	missense_variant	0	not displayed in ensembl		23.1		D	D	D	T
DNMT3A	C>C/A	886G>T	V296L	2	25470588	NM_175629.2	missense_variant	0	COSM4383605	rs755398725	29.6	2.92	D	D	D	D
DNMT3A	G>G/T	2644C>A	R882S	2	25457243	NM_175629.2	missense_variant	0	COSM4383521, COSM87001	rs377577594	32	2.85	D	D	D	D
DNMT3A	A>A/G	526T>C	W176R	2	25497923	NM_175629.2	missense_variant	0	not displayed in ensembl		22.9		D	D	D	D
IKZF1	G>G/A	1201G>A	E401K	7	50467966	NM_006060.4_dupl12	missense_variant	0	COSM5001852		34	4.13	D	D	D	T
IKZF1	A>A/G	1175A>G	N392S	7	50467940	NM_006060.4_dupl12	missense_variant	0	not displayed in ensembl		25		P	D	D	T
JAK2	G>G/T	1849G>T	V617F	9	5073770	NM_004972.3	missense_variant	0	COSM12600	rs77375493	33	3.27	D	D	D	D
STAG2	G>G/A	776G>A	R259Q	X	123181312	NM_001042749.1	missense_variant	0	not displayed in ensembl		34		D	D	D	T
Considered germline, but pathogenic
ASXL1	G>G/A	4042G>A	G1348R	20	31024557	NM_015338.5	missense_variant	0	COSM1193409, COSM4291242	rs1235681276	24.7		D	D	D	T
ATRX	C>C/A	5935G>T	V1979F	X	76854901	NM_000489.3	missense_variant	0	not displayed in ensembl		23.2		P	T	D	D	48.3	47.5	48.5	48.4	77.2
CBL	G>G/T	1119G>T	E373D	11	119148899	NM_004343.3	missense_variant	0		rs571152174	20.8		D	T	D	D
IDH2	C>C/T	488G>A	G163D	15	90631865	NM_002168.2	missense_variant	0	COSM4774901	rs1435266782	26.6		D	D	D	T
KDM6A	C>T/T	1751C>T	T584M	X	44922890	NM_021140.2	missense_variant	0.03		rs141353229	21.1		P	D	D	T
KDM6A	C>C/T	2102C>T	S701F	X	44929002	NM_021140.2	missense_variant	0	COSV65038870		24.1		P	D	D	T
RUNX1	A>A/G	167T>C	L56S	21	36259324	NM_001754.4	missense_variant	0.01	COSM24756	rs111527738	22.9	3.63	P	T	D	D
TET2	T>T/C	2599T>C	Y867H	4	106157698	NM_001127208.2	missense_variant	0.24	COSM327337	rs144386291	25.8	5.79	D	D	D	T
TP53	G>G/A	472C>T	R158C	17	7578458	NM_000546.5	missense_variant	0	COSM1750371, COSM3932746, COSM43848, COSM984954, COSM984956, COSM984957, COSM984958	rs587780068	27.3		D	D	D	D																							50.5	48.6	47.1	49.4	41.4
ZRSR2	C>C/T	1354C>T	R452C	X	15841270	NM_005089.3	missense_variant	0	COSM4655145	rs201745479	21.3		D	D	N	D
Supplemental Data Table 3: All NGS variants detected in 222 patients; 122 patients analyzed at diagnosis; 100 patients analyzed at diagnosis and in follow-up at 12, 24 and 36 months of therapy (± 3 months). First table sheet contains mutations considered to be pathogenic. Frameshift and nonsense mutations are shaded in red, missense mutations in orange. Variants considered to be germline are list…
CADD (v1.3): Combined Annotation-Dependent Depletion
GERP: Genomic Evolutionary Rate Profiling
PolyPhen-2: Polymorphism Phenotyping v2
SIFT: Sorting Intolerant From Tolerant
FATHMM: Functional Analysis through Hidden Markov Models
D: Deleterious
T: Tolerated
B: Benign
P: Pathogenic
[truncated: 510 more columns]
